# Supplementary material for: Adsorptive Features of Magnetic Activated Carbons Prepared by a One-Step Process towards Brilliant Blue Dye
Source: Molecules. 2023 Feb 15;28(4):1821. doi: 10.3390/molecules28041821 (PMC9965938; doi:10.3390/molecules28041821)
Supplement: Supplementary file 1 [file molecules-28-01821-s001.zip]

Archive with 1 entries (1 files):
- molecules-2194580-supplementary.pdf
